# Supplementary material for: Intestinal Myo-Inositol Metabolism and Metabolic Effects of Myo-Inositol Utilizing Anaerostipes rhamnosivorans in Mice
Source: Int J Mol Sci. 2025 Sep 24;26(19):9340. doi: 10.3390/ijms26199340 (PMC12524588; doi:10.3390/ijms26199340)
Supplement: Supplementary file 1 [file ijms-26-09340-s001.zip]

Archive with 1 entries (1 files):
- ijms-3865241-supplementary.pdf
